# Supplementary material for: Human 8-oxoguanine DNA glycosylase gene polymorphism (Ser326Cys) and cancer risk: updated meta-analysis
Source: Oncotarget. 2017 Mar 15;8(27):44761–75. doi: 10.18632/oncotarget.16226 (PMC5546516; doi:10.18632/oncotarget.16226)
Supplement: Supplementary file 1 [file oncotarget-08-44761-s001.xlsx]

## Sheet: s1
First author	Year	Cancer type	Country	Ethnicity	Case/control	Cases			Controls
						Ser/Ser (C/C)	Ser/Cys (C/G)	Cys/Cys (G/G)	Ser/Ser (C/C)	Ser/Cys (C/G)	Cys/Cys (G/G)
Kim	2003	Colorectal cancer	Korea	Asian	125/247	24	66	35	52	131	64
Park	2007	Colorectal cancer	Korea	Asian	439/676	91	220	128	120	333	223
Stern	2007	Colorectal cancer	Singapore	Asian	303/1159	35	152	116	183	537	439
Jin	2008	Colorectal cancer	China	Asian	197/835	42	95	60	179	395	261
Kasahara	2008	Colorectal cancer	Japan	Asian	68/121	17	51		39	82
Sameer	2012	Colorectal cancer	India	Asian	114/200	66	41	7	100	89	11
Hansen(2)	2005	Colorectal cancer	Norway	Caucasian	165/396	101	55	9	208	164	24
Moreno	2006	Colorectal cancer	Spain	Caucasian	362/323	225	114	23	210	104	9
Pardini	2008	Colorectal cancer	Czech	Caucasian	532/532	336	168	28	331	181	20
Curtin	2009	Colorectal cancer	USA	Caucasian	1582/1951	918	570	94	1172	686	93
Hansen	2009	Colorectal cancer	Denmark	Caucasian	373/776	220	137	16	467	277	32
Sliwinski	2009	Colorectal cancer	Poland	Caucasian	100/100	52	46	2	68	28	4
Brevik	2010	Colorectal cancer	USA	Caucasian	308/362	172	117	19	217	127	18
Engin	2010	Colorectal cancer	Turkey	Caucasian	110/116	50	43	17	51	47	18
Obtulowicz	2010	Colorectal cancer	Poland	Caucasian	74/76	38	19	17	46	29	1
Canbay	2011	Colorectal cancer	Turkey	Caucasian	79/247	31	40	8	171	69	7
Gil	2012	Colorectal cancer	Poland	Caucasian	132/100	87	41	4	67	33	0
Przybylowska	2013	Colorectal cancer	Poland	Caucasian	172/200	102	67	3	142	54	4
Kohno	1998	Lung cancer	Japan	Asian	45/42	16	19	10	15	20	7
Sugimura	1999	Lung cancer	Japan	Asian	241/197	85	115	41	63	107	27
Ito	2002	Lung cancer	Japan	Asian	138/240	40	71	27	68	118	54
Sunaga	2002	Lung cancer	Japan	Asian	198/152	54	106	38	50	66	36
Wang	2005	Lung cancer	China	Asian	124/128	49	51	24	45	70	13
Kohno	2006	Lung cancer	Japan	Asian	1097/394	285	544	268	123	190	81
Chang	2009	Lung cancer	China	Asian	1096/997	142	518	436	154	482	361
Gao	2009	Lung cancer	China	Asian	86/90	27	35	24	30	49	11
Miyaishi	2009	Lung cancer	Japan	Asian	108/121	27	55	26	39	54	28
Okasaka	2009	Lung cancer	Japan	Asian	515/1030	117	257	141	250	544	236
Qian	2010	Lung cancer	China	Asian	581/601	100	288	193	125	291	185
Kohno	2011	Lung cancer	Japan	Asian	377/325	115	162	100	98	164	63
Li	2011	Lung cancer	China	Asian	455/443	83	208	164	60	219	164
Wikman	2000	Lung cancer	Germany	Caucasian	105/105	68	32	5	60	43	2
Le Marchand	2002	Lung cancer	USA	Caucasian	298/405	123	110	65	177	175	53
Lan	2004	Lung cancer	USA	Caucasian	118/109	37	61	20	51	43	15
Park	2004	Lung cancer	USA	Caucasian	179/350	101	65	13	255	87	8
Vogel	2004	Lung cancer	Denmark	Caucasian	256/269	149	93	14	159	91	19
Hung	2005	Lung cancer	France	Caucasian	2155/2163	1401	661	93	1368	716	79
Loft	2006	Lung cancer	Denmark	Caucasian	251/261	144	93	14	154	88	19
Matullo	2006	Lung cancer	Italy	Caucasian	116/1094	66	46	4	673	371	50
Sorensen	2006	Lung cancer	Denmark	Caucasian	431/796	254	155	22	479	284	33
De Ruyck	2007	Lung cancer	Belgium	Caucasian	110/110	74	33	3	60	46	4
Hatt	2008	Lung cancer	Denmark	Caucasian	158/164	92	58	8	93	59	12
Karahalil	2008	Lung cancer	Turkey	Caucasian	165/250	86	65	14	115	106	29
Chang	2009	Lung cancer	USA	Caucasian	112/296	53	47	12	135	132	29
Chang	2009	Lung cancer	USA	Caucasian	254/280	170	78	6	202	70	8
Janik	2011	Lung cancer	Poland	Caucasian	88/79	48	24	16	57	21	1
Choi	2003	Breast cancer	Korea	Asian	466/468	105	227	134	111	244	113
Huang	2004	Breast cancer	Taiwan	Asian	136/232	25	63	48	38	106	88
Cai	2006	Breast cancer	China	Asian	1102/1167	186	534	382	214	537	416
Sangrajrang	2008	Breast cancer	Thailand	Asian	506/424	112	232	162	104	217	103
Hsu	2010	Breast cancer	Taiwan	Asian	401/533	64	165	172	87	231	215
Xie	2012	Breast cancer	China	Asian	630/777	96	310	224	137	401	239
Vogel	2003	Breast cancer	Denmark	Caucasian	425/434	256	147	22	245	169	20
Rossner	2006	Breast cancer	USA	Caucasian	1041/1093	615	375	51	653	385	55
Zhang	2006	Breast cancer	USA	Caucasian	1571/1244	967	532	72	760	424	60
Romanowicz-Makowska	2008	Breast cancer	Poland	Caucasian	100/106	32	34	34	20	52	34
Synowiec	2008	Breast cancer	Poland	Caucasian	41/48	10	19	12	4	23	21
Loizidou	2009	Breast cancer	Cyprus	Caucasian	1108/1174	615	422	71	647	455	72
Sterpone	2010	Breast cancer	Italy	Caucasian	43/31	18	23	2	15	14	2
Roberts	2011	Breast cancer	USA	Caucasian	1054/1887	634	366	54	1125	670	92
Smolarz	2014	Breast cancer	Poland	Caucasian	70/70	16	39	15	16	38	16
Alanazi	2016	Breast cancer	Saudi	Caucasian	100/110	37	40	23	58	37	14
Kim	2005	Bladder cancer	Korea	Asian	153/153	37	90	26	38	70	45
Arizono	2008	Bladder cancer	Japan	Asian	251/251	61	107	83	67	135	49
Gangwar	2009	Bladder cancer	India	Asian	212/250	92	93	27	122	111	17
Wu	2006	Bladder cancer	USA	Caucasian	613/600	375	209	29	348	216	36
Huang	2008	Gallbladder cancer	China	Asian	236/734	96	107	33	268	355	111
Srivastava	2010	Gallbladder cancer	India	Asian	230/230	117	92	21	137	82	11
Yun	2012	Prostate cancer	Korea	Asian	266/266	54	119	93	68	131	67
Zhou	2014	Prostate cancer	China	Asian	100/100	22	52	26	29	57	14
Xu	2002	Prostate cancer	USA	Caucasian	298/174	182	106	10	96	63	15
Chen	2003	Prostate cancer	USA	Caucasian	84/251	49	29	6	185	63	3
Yeoh	2009	Prostate cancer	Australia	Caucasian	116/131	38	57	21	69	50	12
Zhang	2010	Prostate cancer	USA	Caucasian	191/196	126	65		118	78
Dhillon	2011	Prostate cancer	Australia	Caucasian	116/131	38	57	21	69	50	12
Shinmura	1998	Gastric cancer	Japan	Asian	35/42	9	16	10	15	20	7
Hanaoka	2001	Gastric cancer	Japan	Asian	58/127	20	29	9	44	56	27
Hanaoka	2001	Gastric cancer	Japan	Asian	208/205	133	67	8	123	74	8
Tsukino	2004	Gastric cancer	Japan	Asian	142/271	32	75	35	74	141	56
Malik	2010	Gastric cancer	India	Asian	108/195	50	51	7	94	89	12
Sun	2010	Gastric cancer	China	Asian	73/255	21	19	33	72	119	64
Liu	2011	Gastric cancer	China	Asian	618/913	114	302	202	144	447	322
Poplawski	2006	Gastric cancer	Poland	Caucasian	18/20	14	4	0	11	9	0
Capella´	2008	Gastric cancer	Spain	Caucasian	243/1138	156	76	11	688	391	59
Farinati	2008	Gastric cancer	Italy	Caucasian	50/43	33	15	2	36	7	0
Canbay	2010	Gastric cancer	Turkey	Caucasian	40/247	24	13	3	171	69	7
Palli	2010	Gastric cancer	Italy	Caucasian	304/545	192	101	11	325	191	29
Engin	2011	Gastric cancer	Turkey	Caucasian	106/116	53	42	11	51	47	18
Xing	2001	Esophageal cancer	China	Asian	196/201	78	76	42	68	106	27
Hao	2004	Esophageal cancer	China	Asian	410/479	153	180	77	184	216	79
Liu	2005	Esophageal cancer	China	Asian	106/106	16	57	33	21	50	35
Wang	2009	Esophageal cancer	Kazakh	Asian	119/92	30	61	28	26	50	16
Zhu	2009	Esophageal cancer	China	Asian	188/203	67	85	36	80	95	28
Hu	2010	Esophageal cancer	China	Asian	235/228	88	93	54	80	120	28
Li	2011	Esophageal cancer	China	Asian	225/246	86	126	13	97	123	26
Hall	2006	Esophageal cancer	France	Caucasian	173/969	107	56	10	622	320	27
Ferguson	2008	Esophageal cancer	Ireland	Caucasian	209/248	138	67	4	141	96	11
Lagadu	2010	Esophageal cancer	France	Caucasian	17/43	14	3	0	22	19	2
Cho	2003	Head and Neck cancer	Taiwan	Asian	333/283	36	175	122	46	129	108
Yang	2008	Head and Neck cancer	China	Asian	72/72	34	34	4	50	22	0
Elahi	2002	Head and Neck cancer	USA	Caucasian	167/331	104	54	9	249	76	6
Zhang	2004	Head and Neck cancer	USA	Caucasian	706/1196	447	220	39	739	388	69
Gorgens	2007	Head and Neck cancer	Germany	Caucasian	29/30	19	8	2	19	10	1
Pawlowska	2009	Head and Neck cancer	Poland	Caucasian	253/253	141	91	21	166	77	10
Laantri	2011	Head and Neck cancer	Morocco	Caucasian	541/506	289	202	50	274	193	39
Sliwinski	2011	Head and Neck cancer	Poland	Caucasian	265/280	109	128	28	160	111	9
Zhu	2004	Hepatocellular carcinoma	China	Asian	193/134	37	99	57	22	62	50
Sakamoto	2006	Hepatocellular carcinoma	Japan	Asian	209/275	56	110	43	73	123	79
Zhang	2006	Hepatocellular carcinoma	China	Asian	86/90	30	38	18	42	35	13
Wang	2008	Hepatocellular carcinoma	China	Asian	175/119	31	92	52	27	58	34
Tang	2011	Hepatocellular carcinoma	China	Asian	150/150	21	82	47	22	72	56
Jung	2012	Hepatocellular carcinoma	Korea	Asian	406/386	156	43	207	89	181	116
Yuan	2012	Hepatocellular carcinoma	China	Asian	350/400	67	217	66	144	206	50
Li	2011	Acute lymphoblastic leukemia	China	Asian	415/511	69	174	172	79	255	177
Stanczyk	2011	Acute lymphoblastic leukemia	Poland	Caucasian	97/131	43	37	17	84	42	5
McWilliams	2008	Pancreatic adenocarcinoma	USA	Caucasian	469/599	268	178	23	339	223	37
Li	2009	Pancreatic adenocarcinoma	USA	Caucasian	722/773	413	276	33	461	271	41
Niwa	2005	Cervical cancer	Japan	Asian	116/320	37	60	19	94	146	80
García-Quispes	2011	Thyroid cancer	Spain	Caucasian	397/467	253	125	19	294	154	19
Dianzani	2006	Asbestos-related malignant mesothelioma	Italy	Caucasian	81/110	53	23	5	67	40	3
Vogel	2004	Basal cell carcinoma	Denmark	Caucasian	319/319	169	121	29	167	125	27
Krupa	2011	Endometrial cancer	Poland	Caucasian	30/30	23	6	1	22	7	1
Ruyck	2004	Gynecologic tumors	Belgium	Caucasian	62/150	39	20	3	93	51	6
Zhao	2010	Renal Cell Carcinoma	China	Asian	572/575	85	257	230	112	277	186
MARQUES	2014	upper aerodigestive tract cancer	Brazil	Caucasian	117/209	87	25	5	137	62	10
Huang	2008	Bile duct cancer	USA	Caucasian	125/783	52	50	23	289	380	114
Huang	2008	Ampulla of Vater	USA	Caucasian	667/590	242	335	90	220	279	91
